# Supplementary material for: Old people’s preference for nursing homes in East China: a discrete choice experiment
Source: BMC Nurs. 2024 Apr 22;23:254. doi: 10.1186/s12912-024-01907-y (PMC11034096; doi:10.1186/s12912-024-01907-y)
Supplement: Supplementary file 1 — Supplementary Material 1. [file 12912_2024_1907_MOESM1_ESM.zip]

Archive with 3 entries (3 files):
- interview outline.docx
- Version  B survey on the health status and old-age care.docx
- Version A  survey on the health status and old-age care.docx
